# Supplementary material for: Genetic Architecture of Ischaemic Strokes after COVID-19 Shows Similarities with Large Vessel Strokes
Source: Int J Mol Sci. 2023 Aug 30;24(17):13452. doi: 10.3390/ijms241713452 (PMC10487930; doi:10.3390/ijms241713452)
Supplement: Supplementary file 1 [file ijms-24-13452-s001.zip]

Archive with 1 entries (1 files):
- ijms-2515810-supplementary-latest .pdf
